# Supplementary material for: A novel multilocus variable number tandem repeat analysis typing scheme for African phylotype III strains of the Ralstonia solanacearum species complex
Source: PeerJ. 2016 May 5;4:e1949. doi: 10.7717/peerj.1949 (PMC4860299; doi:10.7717/peerj.1949)
Supplement: Table S1 — (A) Isolates included in collection P35. (B) Isolates included in collection P20. (C) Isolates included in collection P17. Collection C65 includes all isolates used in this study (n = 65). nd: not determined. AEZ: Agro-ecological zones of Cameroon from where RSSC strains originated (N’Guessan et al., 2013). [file peerj-04-1949-s005.xlsx]

## Sheet: TABLE S1
RUN ID	Strain ID	Geographic origin	Host of isolation	Year of isolation	Sequevar		ST	gdhA	gyrB	rplB	leuS	adk	mutS	egl		MT	RS3L27	RS3L28	RS3L29	RS3L17	RS3L19	RS3L30	RS3L31	RS3L32	RS3L33	RS3L34	RS1L05	RS3L35	RS3L36	RS1L10	RS3L37	RS1L12
RUN0039 a	CFBP3059	Burkina Faso	Solanum melongena	1990	23		ST9	1	2	2	13	13	17	1		MT23	5	3	2	3	3	3	2	2	8	4	2	5	3	4	13	2
RUN0046 a	CIP358	Cameroon (AEZ3)	Solanum tuberosum	1989	29		ST2	15	12	16	4	2	11	19		MT43	7	3	2	9	3	3	2	2	16	9	3	5	4	4	4	12
RUN0053 b	CFBP7022	Cameroon (AEZ3)	Solanum scabrum	2005	29		ST3	15	12	16	4	3	9	19		MT15	14	3	2	13	8	3	2	2	12	10	3	5	3	4	11	15
RUN0056 a	J25	Kenya	Solanum tuberosum	1998	20		ST16	14	3	15	2	11	8	12		MT22	38	3	2	14	6	3	2	2	15	9	3	5	7	4	13	16
RUN0060 a	JT525	Reunion	Pelargonium asperum	1993	19		ST25	3	7	13	11	14	7	11		MT7	11	3	3	10	7	26	2	2	19	9	3	5	10	3	5	9
RUN0061 a	JT528	Reunion	Solanum tuberosum	1993	19		ST6	3	5	13	11	4	7	11		MT9	11	3	3	9	7	26	2	2	19	9	3	5	10	3	5	9
RUN0075 a	NCPPB0332	Zimbabwe	Solanum tuberosum	1954	22		ST26	4	15	3	9	11	13	13		MT14	14	3	2	10	7	19	2	2	20	9	3	5	3	4	14	9
RUN0076 a	NCPPB0342	Zimbabwe	Nicotinia tabacum	nd	20		ST30	6	8	1	16	14	3	9		MT20	3	3	2	7	7	3	2	2	12	9	3	9	7	4	11	12
RUN0098 a	K179	Zimbabwe	Nicotinia tabacum	1959	21		ST20	17	11	4	12	11	15	15		MT24	5	3	3	12	9	26	2	2	9	6	3	5	5	4	4	13
RUN0133 a, b	CMR15	Cameroon (AEZ5)	Solanum lycopersicum	2005	29		ST7	9	14	5	1	10	1	18		MT3	10	4	3	9	7	12	6	3	12	9	3	5	6	4	15	12
RUN0137 b	CMR20	Cameroon (AEZ5)	Solanum lycopersicum	2005	29		ST18	9	16	5	1	10	1	18		MT4	10	4	3	9	7	12	6	3	12	10	3	5	6	4	16	16
RUN0143 b	CFBP7028	Cameroon (AEZ3)	Solanum lycopersicum	2005	29		ST3	15	12	16	4	3	9	19		MT18	14	3	2	13	8	3	2	3	19	10	3	5	3	4	11	10
RUN0145 a, b	CFBP6942	Cameroon (AEZ3)	Solanum scabrum	2005	29		ST12	15	1	16	4	15	10	20		MT29	6	3	2	8	7	3	2	2	15	9	3	5	4	4	4	11
RUN0146 b	CMR33	Cameroon (AEZ3)	Solanum lycopersicum	2005	20		ST28	5	6	13	5	11	5	17		MT45	9	4	2	0	6	3	2	2	16	9	3	5	6	4	5	15
RUN0149 b	CFBP7031	Cameroon (AEZ3)	Solanum lycopersicum	2005	29		ST4	15	13	16	4	3	9	19		MT16	14	3	2	13	8	3	2	2	12	10	3	5	3	4	12	10
RUN0151 b	CFBP7033	Cameroon (AEZ3)	Solanum tuberosum	2005	29		ST2	15	12	16	4	2	11	19		MT30	6	3	2	8	7	8	2	2	12	9	3	5	3	4	4	12
RUN0164 b	CFBP7036	Cameroon (AEZ3)	Solanum lycopersicum	2005	29		ST3	15	12	16	4	3	9	19		MT19	14	3	2	13	8	8	2	2	12	10	3	5	3	4	11	14
RUN0165 b	CFBP7037	Cameroon (AEZ3)	Solanum lycopersicum	2005	29		ST4	15	13	16	4	3	9	19		MT17	14	3	2	13	8	3	2	2	19	10	3	2	3	4	11	13
RUN0166 a, b	CFBP7038	Cameroon (AEZ3)	Solanum scabrum	2005	49		ST8	10	9	7	15	10	2	5		MT46	9	4	2	12	4	12	2	2	22	10	3	5	3	4	9	16
RUN0171 a, b	CFBP7040	Cameroon (AEZ4)	Solanum lycopersicum	2005	29		ST2	15	12	16	4	2	11	19		MT26	6	3	2	15	7	8	2	2	15	8	3	5	4	4	5	12
RUN0172 b	CFBP7041	Cameroon (AEZ4)	Solanum lycopersicum	2005	29		ST2	15	12	16	4	2	11	19		MT27	6	3	2	15	7	8	2	2	15	8	3	5	5	4	5	12
RUN0173 b	CMR77	Cameroon (AEZ4)	Solanum lycopersicum	2005	29		ST17	15	13	16	4	2	11	19		MT28	6	3	2	15	7	8	2	3	12	8	3	5	3	4	5	12
RUN0174 a, b	CFBP7042	Cameroon (AEZ4)	Capsicum annuum	2005	29		ST17	15	13	16	4	2	11	19		MT25	6	3	2	15	7	3	2	2	13	8	3	5	4	4	5	12
RUN0175 b	CMR79	Cameroon (AEZ4)	Solanum lycopersicum	2005	29		ST17	15	13	16	4	2	11	19		MT34	7	3	2	15	9	8	2	2	12	10	3	4	6	4	5	18
RUN0232 b	CFBP7060	Cameroon (AEZ3)	Solanum lycopersicum	2005	29		ST14	15	13	16	4	2	9	19		MT37	7	3	2	11	7	8	2	2	15	9	3	5	3	4	6	10
RUN0233 b	CFBP7061	Cameroon (AEZ3)	Solanum lycopersicum	2005	29		ST13	15	12	16	4	2	9	19		MT36	7	3	2	11	7	3	2	2	12	9	3	5	3	4	6	10
RUN0234 a, b	CFBP7062	Cameroon (AEZ3)	Solanum tuberosum	2005	29		ST2	15	12	16	4	2	11	19		MT32	6	3	2	9	7	3	2	2	18	9	3	5	4	4	4	12
RUN0235 b	CMR53	Cameroon (AEZ3)	Solanum tuberosum	2005	29		ST2	15	12	16	4	2	11	19		MT31	6	3	2	9	7	3	2	2	12	9	3	5	3	4	4	12
RUN0332 a	MAD029	Madagascar	Solanum tuberosum	2006	19		ST23	3	5	12	11	1	7	11		MT44	9	3	2	8	15	3	2	3	16	9	3	7	5	3	4	15
RUN0361 a	DGBBC1139	Guinea	Solanum tuberosum	nd	42		ST1	11	9	9	15	9	20	6		MT39	7	3	2	18	9	12	2	3	12	9	3	6	5	9	13	15
RUN0362 a	DGBBC1138	Guinea	Solanum tuberosum	nd	43		ST31	7	9	18	7	11	21	3		MT10	12	2	3	20	6	12	2	2	6	9	3	5	7	9	11	16
RUN0364 a	DGBBC1227	Guinea	Solanum tuberosum	nd	42		ST11	13	10	10	6	12	19	8		MT2	10	2	2	11	5	12	2	2	13	7	3	5	11	5	37	22
RUN0365 a	DGBBC1136	Guinea	Solanum tuberosum	nd	42		ST1	11	9	9	15	9	20	6		MT42	7	3	2	20	7	12	2	3	12	9	3	6	5	9	13	16
RUN0366 a	DGBBC1222	Guinea	Solanum tuberosum	nd	42		ST1	11	9	9	15	9	20	6		MT41	7	3	2	19	7	40	2	3	12	9	3	6	5	9	13	16
RUN0367 a	DGBBC1223	Guinea	Solanum tuberosum	nd	42		ST15	13	9	10	6	9	19	8		MT2	10	2	2	11	5	12	2	2	13	7	3	5	11	5	37	22
RUN0368 a	DGBBC1259	Guinea	Solanum tuberosum	nd	42		ST10	12	9	8	15	9	22	7		MT33	7	1	2	9	10	13	2	3	35	10	3	5	6	5	9	12
RUN0369 a	DGBBC1125	Guinea	Solanum tuberosum	nd	43		ST32	8	9	17	8	10	18	4		MT11	12	2	3	15	6	34	2	3	27	8	3	5	8	8	31	15
RUN0477 a	CFBP734	Madagascar	Solanum tuberosum	1997	19		ST22	3	12	11	11	6	7	11		MT40	7	3	2	19	4	30	2	2	26	9	3	5	3	3	4	13
RUN0478 a	NCPPB0283	Zimbabwe	Solanum panduraforme	1950	22		ST27	5	12	14	16	5	13	14		MT35	7	3	2	10	4	3	2	2	16	9	3	5	6	3	11	13
RUN0479 a	NCPPB1018	Angola	Solanum tuberosum	1961	21		ST19	16	12	6	3	7	14	16		MT21	3	3	3	12	3	25	2	2	16	7	3	5	3	4	4	17
RUN0480 a	NCPPB0505	Zimbabwe	Symphytum officinale	1957	20		ST29	6	12	3	10	5	4	10		MT38	7	3	2	12	6	3	2	3	15	9	3	5	6	4	7	16
RUN0657 a	CFBP2146	Reunion	Pelargonium asperum	1980	19		ST6	3	5	13	11	4	7	11		MT48	10	3	3	9	7	26	2	2	19	9	3	5	10	3	5	9
RUN0842 a	CFBP4809	Reunion	Pelargonium asperum	1992	19		ST6	3	5	13	11	4	7	11		MT8	11	3	3	8	7	27	2	2	20	9	3	5	10	3	5	9
RUN1238 a	CFBP4963	Reunion	Solanum tuberosum	1999	19		ST24	3	5	13	11	4	6	11		MT12	12	3	3	9	7	27	2	2	19	9	3	5	10	3	5	9
RUN1298 a	JS949	Zimbabwe	Solanum tuberosum	nd	22		ST21	2	4	15	9	5	12	2		MT13	14	3	2	10	3	19	2	2	12	9	3	5	3	4	14	17
RUN1793 a	CIV56	Ivory Coast	Solanum melongena	2010	48		ST5	2	4	2	14	8	16	2		MT1	11	3	2	3	5	4	2	2	12	6	2	5	2	5	35	2
RUN1794 a	CIV57	Ivory Coast	Solanum melongena	2010	48		ST5	2	4	2	14	8	16	2		MT1	11	3	2	3	5	4	2	2	12	6	2	5	2	5	35	2
RUN1796 a	CIV59	Ivory Coast	Solanum melongena	2010	48		ST5	2	4	2	14	8	16	2		MT1	11	3	2	3	5	4	2	2	12	6	2	5	2	5	35	2
RUN3592 c	TM-T1-CM01A	Cameroon (AEZ3-Mfou)	Solanum lycopersicum	2014	29		ST7	9	14	5	1	10	1	18		MT4	10	4	3	9	7	12	6	3	12	10	3	5	6	4	16	16
RUN3593 c	TM-T1-CM01B	Cameroon (AEZ3-Mfou)	Solanum lycopersicum	2014	29		ST7	9	14	5	1	10	1	18		MT4	10	4	3	9	7	12	6	3	12	10	3	5	6	4	16	16
RUN3594 c	TM-T1-CM02A	Cameroon (AEZ3-Mfou)	Solanum lycopersicum	2014	29		ST7	9	14	5	1	10	1	18		MT4	10	4	3	9	7	12	6	3	12	10	3	5	6	4	16	16
RUN3595 c	TM-T1-CM02B	Cameroon (AEZ3-Mfou)	Solanum lycopersicum	2014	29		ST7	9	14	5	1	10	1	18		MT4	10	4	3	9	7	12	6	3	12	10	3	5	6	4	16	16
RUN3596 a, c	TM-T1-CM06A	Cameroon (AEZ3-Mfou)	Solanum lycopersicum	2014	29		ST7	9	14	5	1	10	1	18		MT4	10	4	3	9	7	12	6	3	12	10	3	5	6	4	16	16
RUN3597 c	TM-T1-CM06B	Cameroon (AEZ3-Mfou)	Solanum lycopersicum	2014	29		ST7	9	14	5	1	10	1	18		MT4	10	4	3	9	7	12	6	3	12	10	3	5	6	4	16	16
RUN3598 c	TM-T1-CM11A	Cameroon (AEZ3-Mfou)	Solanum lycopersicum	2014	29		ST7	9	14	5	1	10	1	18		MT4	10	4	3	9	7	12	6	3	12	10	3	5	6	4	16	16
RUN3599 c	TM-T1-CM11B	Cameroon (AEZ3-Mfou)	Solanum lycopersicum	2014	29		ST7	9	14	5	1	10	1	18		MT4	10	4	3	9	7	12	6	3	12	10	3	5	6	4	16	16
RUN3600 c	TM-T1-CM20	Cameroon (AEZ3-Mfou)	Solanum lycopersicum	2014	29		ST7	9	14	5	1	10	1	18		MT4	10	4	3	9	7	12	6	3	12	10	3	5	6	4	16	16
RUN3601 c	TM-T1-CM21	Cameroon (AEZ3-Mfou)	Solanum lycopersicum	2014	29		ST7	9	14	5	1	10	1	18		MT4	10	4	3	9	7	12	6	3	12	10	3	5	6	4	16	16
RUN3602 c	TM-T2-CM06	Cameroon (AEZ3-Mfou)	Solanum lycopersicum	2014	29		ST7	9	14	5	1	10	1	18		MT4	10	4	3	9	7	12	6	3	12	10	3	5	6	4	16	16
RUN3603 c	TM-T2-CM07A	Cameroon (AEZ3-Mfou)	Solanum lycopersicum	2014	29		ST7	9	14	5	1	10	1	18		MT4	10	4	3	9	7	12	6	3	12	10	3	5	6	4	16	16
RUN3604 c	TM-T2-CM07B	Cameroon (AEZ3-Mfou)	Solanum lycopersicum	2014	29		ST7	9	14	5	1	10	1	18		MT5	10	4	3	9	7	13	6	3	12	10	3	5	6	4	16	16
RUN3605 c	TM-T2-CM16	Cameroon (AEZ3-Mfou)	Solanum lycopersicum	2014	29		ST7	9	14	5	1	10	1	18		MT47	10	3	3	9	7	12	6	3	12	10	3	5	6	4	16	16
RUN3606 c	TM-T2-CM17	Cameroon (AEZ3-Mfou)	Solanum lycopersicum	2014	29		ST7	9	14	5	1	10	1	18		MT4	10	4	3	9	7	12	6	3	12	10	3	5	6	4	16	16
RUN3607 c	TM-T2-CM18A	Cameroon (AEZ3-Mfou)	Solanum lycopersicum	2014	29		ST7	9	14	5	1	10	1	18		MT6	10	4	3	9	7	9	6	3	12	10	3	5	6	4	16	16
RUN3608 c	TM-T2-CM18B	Cameroon (AEZ3-Mfou)	Solanum lycopersicum	2014	29		ST7	9	14	5	1	10	1	18		MT6	10	4	3	9	7	9	6	3	12	10	3	5	6	4	16	16
