# Supplementary material for: A novel multilocus variable number tandem repeat analysis typing scheme for African phylotype III strains of the Ralstonia solanacearum species complex
Source: PeerJ. 2016 May 5;4:e1949. doi: 10.7717/peerj.1949 (PMC4860299; doi:10.7717/peerj.1949)
Supplement: Table S2 — (A) Nomenclature of VNTR locus was as follows: marker alias_replicon of origin (ch: chromosome or mp: megaplasmid)_start physical position expressed in kilobases in the CMR15 genome_TR unit size (bp)_ amplicon size in the genome of origin (bp)_number of repeats (units) (e.g., RS1L12_1774_6bp_196bp_12u) (Le Fleche et al., 2002; N’Guessan et al., 2013). Marker alias is RS: R. solanacearum; followed by phylotype number of origin: 1, 2, 3, or 4; and reference of locus (e.g., RS3L12). (B) All positions are in the CMR15 genome. Accession numbers: chromosome ( FP885895) and megaplasmid ( FP885896). (C) Fluorescent dye labelled at 5′-end forward primer. [file peerj-04-1949-s006.xlsx]

## Sheet: TABLE S2
Official nomenclaturea	Locus genomic positionb	Location (coding sequence)b	Tandem repeat sequenceb	Repeat size (bp)b	Repeat copyb	Oligonucleotide primer (5' to 3')	Dye Labeledc	Multiplex prrimer mix	Primer concentration (mM)	Predicted PCR product size (bp)b	Note and Reference
Chromosome
RS3L27_ch622_8bp_240bp_10u	622140--622218	intergenic	CGGCTCAG	8	10	F: GATCCGGCCCTCATCAAGCG	VIC	mix1	2	240	this study
						R: CACCCGTGAGCTGATCGACC			2
RS3L28_ch1093_11bp_273bp_4u	1093103--1093136	intergenic	GGCCCCGATTT	11	4	F: GGATTCGCCCTAGGTCTGCC	VIC	mix4	2	273	this study
						R: ATGTCGATGATCTGCGGGGC			2
RS3L29_ch1169_9bp_150bp_3u	1169503--1169531	CDS(putative hemagglutinin-related autotransporter protein)	CAGCCCGAT	9	3	F: CGAAATCCGCAGCCTCGCC	PET	mix3	2	150	this study
						R: GCCGACAACAGGGGCGAAGA			2
RS3L17_ch1269_6bp_299bp_9u	1269368--1269423	intergenic	CGCAGC	6	9	F: CGCTGCACATCGCCTCCTGCACCTCG	PET	mix1	2	299	CMR026 (N'Guessan et al., 2013)
						R: TGCCGGGAAGTTGCTGCGCCCGTT			2
RS3L19_ch2111_9bp_245bp_7u	2111048--2111107	CDS (protein of unknown function)	TGCTTGAAG	9	7	F: GCTCGCTCTCGCCTGTTCCGCCC	VIC	mix2	2	245	CMR2699 (N'Guessan et al., 2013)
						R: ACATCCAGGTCCGCACGCCCGC			2
RS3L30_ch2610_5bp_115bp_12u	2610379--2610437	CDS ( putative F pilus assembly protein TraF)	GCCGA	5	12	F: ATCGGAATCTTTGTGGCGAT	6FAM	mix1	4	115	this study
						R: GCCAAGCACCACCACC			4
RS3L31_ch2618_6bp_123bp_6u	2618421--2618454	intergenic	CTTGAC	6	6	F: AGCAAAACAAGAGCAATACCAGCC	6FAM	mix3	2	123	this study
						R: TCGTGTTCAGGTCGCTATCCA			2
RS3L32_ch2852_10bp_292bp_3u	2852333--2852362	intergenic	ACGCACACGC	10	3	F: GTTTCAGCAACGACTACAAGCAG	NED	mix3	4	292	this study
						R: AGGCTTCGATTCCCTTCTGATG			4
Megaplasmid
RS3L33_mp131_6bp_128bp_12u	131842--131911	intergenic	TGCGGA	6	12	F: GTGCCTGCCCGATCTCAACG	6FAM	mix2	4	128	this study
						R: GGTGGGCCGTGTGACCATTG			4
RS3L34_mp233_6bp_276bp_9u	233468--233517	CDS (putative secreted protein popf1)	GCCGGA	6	9	F: CGTTCCAGGTCACGTCGCTG	NED	mix2	2	276	this study
						R: CGGGTTCGCTGTTCTTCCA			2
RS1L05_mp444_18bp_194bp_3u	444568--444620	CDS (Conserved exported protein of unknown function; putative lipoprotein)	GCGTACCCGATTCTGCGG	18	3	F: GCGCGGCATCGTGCTGTGGCGATT	NED	mix4	2	194	ch127 (N'Guessan et al., 2013)
						R: GCTGGCGGGTCGGTTCGAGCGT			2
RS3L35_mp741_9bp_275bp_5u	741526--741568	CDS (flgD)	CACGACCAG	9	5	F: GTCGCGCTCGTACCAGGCC	VIC	mix3	4	275	this study
						R: AGCTGCGAGTTGTCCATCGGG			4
RS3L36_mp922_12bp_355bp_6u	922063--922134	CDS (conserved membrane protein of unknown function, putative DnaJ-class chaperone)	CAGCAGGACGAG	12	6	F: CGTGGGCGGTGCTGAACATC	PET	mix4	4	355	this study
						R: CGTGGGGAGTAGTCGGGCGA			4
RS1L10_mp1076_9bp_375bp_4u	1076440--1076464	CDS (atpH:ATP synthase, F1 sector, delta subunit)	GGCGATGAG	9	4	F: CGGCGGTTGAGACCGGGGAGAGGG	6FAM	mix4	2	375	ch827 (N'Guessan et al., 2013)
						R: GCTGCGCCAGGGCTACGAGGCG			2
RS3L37_mp1438_6bp_211bp_15u	1438487--1438533	intergenic	CTGGCA	6	15	F: CTCAACGCCCACGAAACC	NED	mix1	4	211	this study
						R: ATTGTTCAGGGGTCGATGC			4
RS1L12_mp1774_6bp_196bp_12u	1774159--1774225	intergenic	GCGGCT	6	12	F: GGACCGGGGACGCATGGAAACGAACGA	PET	mix2	2	196	ch1459 (N'Guessan et al., 2013)
						R: ATGGGGGACCCGCTTCCAAGCTACTGC			2
