# Supplementary material for: A novel multilocus variable number tandem repeat analysis typing scheme for African phylotype III strains of the Ralstonia solanacearum species complex
Source: PeerJ. 2016 May 5;4:e1949. doi: 10.7717/peerj.1949 (PMC4860299; doi:10.7717/peerj.1949)
Supplement: Table S3 — (A) Rank according to location within the physical map of the CMR15 genome. Accession numbers: chromosome ( FP885895) and megaplasmid ( FP885896) (B) defined based on the CMR15 genome F: F primer; R: R primer. [file peerj-04-1949-s007.xlsx]

## Sheet: TABLE S3
Ranka	Gene alias	Reference gene name	Gene sizeb (bp)	Locus genomic positionb	Oligonuceotide primer (5' to 3')		Annealing temperature (°C)	Product sizeb (bp)	Size of sequence analyzedb (bp)	Start sequence	End sequence	Reference
Chromosome: housekeeping genes
1	gdhA	glutamate dehydrogenase, NADP-specific, oxidoreductase protein	1302	403357-403995	F:	GAGAAATCCTGCACCCACTCGAAA	55	639	603	CGAAAT or CGAAGT	CTCTCC	(Wicker et al., 2007)
					R:	GCCGGACGTGAACACCAAC
2	gyrB	DNA gyrase, subunit B (type II topoisomerase)	2529	922967-923426	F:	ATCCACGTCACCATCCACAC	68	460	393	ATTCCG or ATCCCG	GCGCGT	this study
					R:	GGATGCGCTTGGAGAGGAT
3	rplB	50S ribosomal subunit protein L2	831	1336662-1337427	F:	CCGCTCGATGGTGAAGGTCGT	62	766	654	GTCAAT or GTCAAC	GGTGAA	(Wicker et al., 2007)
					R:	CATGCTGGTCGTGCGCTTGTTG
4	leuS	Leucyl-tRNA synthetase (Leucine--tRNA ligase)	2652	1628678-1629470	F:	GGTCGAACAGCAGGCGCAGCAA	68	793	723	GATGCC or GCAGCC	ACGCGT or ACGAGC	(Wicker et al., 2007)
					R:	GGCGCAGAAGGTCACGCCCA
5	adk	Adenylate kinase (ATP-AMP transphosphorylase)	669	1816118-1816662	F:	CCCAGCCGGAGTAGTAGTCC	62	545	468	GGACAG	CGTACC	(Castillo & Greenberg, 2007)
					R:	TCTGTTGGGCGCACCCGGC
6	mutS	methyl-directed DNA mismatch repair protein	2649	3267373-3268130	F:	GCTGATCACCGGCCCGAACAT	67	758	681	GGGGTC or CGGGTC	ACCGCC	(Prior & Fegan, 2005)
					R:	ACAGCGCCTTGAGCCGGTACA
Megaplasmide: virulence-associated genes
7	egl	Endoglucanase precursor (Endo-1,4-beta-glucanase) (Cellulase)	1317	500466-501308	F:	ATGCATGCCGCTGGTCGCCGC	70	844	702/708	GGCGAT or CGCGAT	CAGTGG	(Fegan & Prior, 2005)
					R:	GCGTTGCCCGGCACGAACACC
